# Supplementary material for: Genetically Encoded Fluorescent Biosensors Enable Noninvasive Real-Time Visualization of Nitrate Dynamics in Intact Living Plants
Source: Biosensors (Basel). 2026 Apr 26;16(5):243. doi: 10.3390/bios16050243 (PMC13204499; doi:10.3390/bios16050243)
Supplement: Supplementary file 1 [file biosensors-16-00243-s001.zip]

Archive with 1 entries (1 files):
- biosensors-4241326-supplementary.pdf
